# Supplementary material for: Matrix Metalloproteinases and Tissue Inhibitors of Metalloproteinases in Echinoderms: Structure and Possible Functions
Source: Cells. 2021 Sep 6;10(9):2331. doi: 10.3390/cells10092331 (PMC8467561; doi:10.3390/cells10092331)
Supplement: Supplementary file 1 [file cells-10-02331-s001.zip]

Archive with 4 entries (4 files):
- Suppl1_(MMP-all)1.mas
- Suppl2_(TIMP-all).mas
- Suppl3_(Seq_list).doc
- Suppl3_(Seq_list).pdf
